# Supplementary material for: Phytoglobin Expression Alters the Na+/K+ Balance and Antioxidant Responses in Soybean Plants Exposed to Na2SO4
Source: Int J Mol Sci. 2022 Apr 7;23(8):4072. doi: 10.3390/ijms23084072 (PMC9031766; doi:10.3390/ijms23084072)
Supplement: Supplementary file 1 [file ijms-23-04072-s001.zip]

Archive with 2 entries (2 files):
- 9. Supplementary Figures (April 4).pptx
- 9. Supplementary table 1 April 4.pdf
